# Supplementary material for: Does training method matter? Evidence for the negative impact of aversive-based methods on companion dog welfare
Source: PLoS One. 2020 Dec 16;15(12):e0225023. doi: 10.1371/journal.pone.0225023 (PMC7743949; doi:10.1371/journal.pone.0225023)
Supplement: S2 Appendix — (XLSX) [file pone.0225023.s002.xlsx]

## Sheet: Questionnaire
			Dog demographics					Dog background							Owner demographics					Owner experience with dogs and dog training
Subject	Group	School	FCI breed group	age	sex	neuter status		Dog origin	Other animals at home	Age when adopted	Age when separated from the mother	Age when first taken out	Frequency of walks during the first 5 months of life		Sex	Age	Family househould size	Children		Owned other dog	Training classes with other dog	Searched for information before choosing current school
1	Reward	B	3	2	1	2		1	2	5	5	6	5		2	3	3	2		2	2	4
2	Reward	B	0	2	2	2		3	2	4	4	6	9		2	2	2	2		1	2	2
3	Reward	B	1	2	1	2		3	2	8	3	11	2		2	3	3	1		1	2	4
4	Reward	B	0	3	2	1		8	1	8	9	11	10		2	2	2	2		1	1	2
5	Reward	B	0	1	2	2		6	2	2	2	3	9		2	2	2	2		1	2	4
6	Reward	B	0	2	1	1		8	1	3	5	3	5		2	2	3	1		1	2	4
7	Reward	B	0	2	2	2		4	1	3	3	3	9		2	2	2	2		1	2	2
8	Reward	B	8	3	1	1		1	2	3	3	5	9		2	3	3	1		2	2	4
9	Reward	B	8	2	1	2		1	2	5	9	6	9		1	2	2	2		2	2	5
10	Reward	B	0	1	2	2		4	1	2	2	6	9		2	2	3	2		1	1	2
11	Reward	B	0	2	1	2		3	1	2	2	7	9		2	1	3	2		2	2	4
12	Reward	B	8	2	1	2		1	1	3	3	6	1		1	2	2	2		1	1	4
13	Reward	B	0	2	1	2		5	1	6	9	6	9		2	2	3	2		1	2	4
14	Reward	B	8	2	2	1		1	2	4	3	5	9		1	2	2	2		1	2	4
15	Reward	B	9	1	1	2		3	1	3	3	3	9		2	2	3	2		2	2	2
16	Reward	E	0	3	2	1		6	2	8	9	11	10		2	3	1	2		1	1	1
17	Reward	E	6	2	2	2		3	2	2	2	3	9		2	2	2	2		1	2	2
18	Reward	E	1	4	1	2		3	1	3	3	3	9		2	3	3	2		1	2	5
19	Reward	E	0	2	1	2		6	2	4	9	4	9		2	3	3	1		2	2	4
20	Reward	E	0	3	2	1		6	2	7	9	11	10		1	2	2	2		1	2	2
21	Reward	E	3	1	1	2		1	1	4	4	6	9		2	2	3	1		2	2	4
22	Reward	E	0	3	1	1		4	1	4	4	6	6		2	1	2	2		2	2	2
23	Reward	E	0	2	2	1		7	1	2	2	6	2		2	3	3	2		1	1	3
24	Reward	E	0	2	2	2		3	2	2	2	3	9		2	1	3	1		2	2	4
25	Reward	E	1	2	2	1		1	2	4	4	6	4		1	3	3	2		1	2	4
26	Reward	E	1	2	2	2		1	1	3	3	6	9		1	3	3	1		1	1	4
27	Reward	E	0	2	2	2		6	2	4	9	6	9		2	1	3	2		1	2	4
28	Reward	G	0	3	2	1		7	1	3	9	5	3		2	3	3	1		1	2	4
29	Reward	G	6	2	1	2		1	1	3	4	6	9		1	3	3	2		1	2	4
30	Reward	G	8	2	1	2		4	2	3	9	11	10		1	4	2	2		1	2	4
31	Reward	G	8	2	1	2		4	1	2	2	11	5		2	4	2	2		1	1	2
32	Reward	G	2	1	2	2		1	2	3	3	2	5		1	3	3	1		2	2	2
33	Reward	G	0	2	2	1		6	2	8	9	8	10		2	3	2	2		2	2	3
34	Reward	G	6	2	2	1		4	1	3	3	7	3		2	2	2	2		2	2	4
35	Reward	G	8	2	1	2		5	2	4	9	6	9		1	2	2	2		2	2	2
36	Reward	G	8	3	2	1		3	2	4	9	11	10		2	2	3	1		2	2	4
37	Reward	G	0	3	2	1		7	1	6	9	11	9		2	1	3	2		2	2	2
38	Reward	G	0	2	2	2		4	2	2	2	4	5		2	2	3	2		1	1	4
39	Reward	G	0	3	1	1		3	1	4	3	11	2		2	4	3	2		1	2	4
40	Reward	G	8	1	2	2		1	2	3	9	5	9		2	2	3	1		2	2	4
41	Reward	G	8	1	2	2		3	2	2	2	4	9		2	3	1	2		1	2	2
42	Reward	G	8	2	1	2		1	2	4	4	6	9		1	3	3	1		1	2	4
43	Mixed	C	8	2	1	2		1	1	4	4	4	3		1	2	3	2		1	2	4
44	Mixed	C	1	3	1	2		1	2	3	3	2	9		1	3	3	2		1	1	2
45	Mixed	C	0	2	2	1		3	1	3	3	4	5		1	4	2	2		1	2	4
46	Mixed	C	2	2	1	2		1	1	3	3	6	4		1	2	3	1		1	1	2
47	Mixed	C	2	2	2	1		3	2	5	4	5	9		1	3	2	1		1	1	4
48	Mixed	C	1	3	2	2		1	1	6	6	11	9		2	2	3	2		1	2	3
49	Mixed	C	3	3	2	1		1	1	6	6	7	9		1	3	3	2		1	2	2
50	Mixed	C	0	3	1	1		7	2	6	9	6	7		1	2	2	2		1	2	2
51	Mixed	F	0	2	1	2		7	1	8	9	11	10		2	1	3	2		2	2	4
52	Mixed	F	0	3	1	2		3	1	6	5	8	1		2	3	3	2		2	2	1
53	Mixed	F	0	3	2	1		2	2	4	4	6	9		1	2	2	2		1	2	4
54	Mixed	F	9	3	2	2		3	2	3	3	6	10		2	2	2	2		1	2	5
55	Mixed	F	1	2	1	2		7	1	4	9	7	9		1	1	3	2		1	2	4
56	Mixed	F	1	2	2	2		1	2	2	2	6	9		2	2	3	1		1	2	4
57	Mixed	F	1	2	1	2		1	2	4	4	6	9		1	3	1	2		1	2	4
58	Mixed	F	0	2	1	2		4	2	4	4	6	5		1	3	3	1		2	2	4
59	Mixed	F	0	3	1	2		4	2	3	3	6	6		2	2	2	2		1	2	2
60	Mixed	F	8	2	2	1		1	2	6	6	11	5		2	2	2	2		1	1	4
61	Mixed	F	2	2	1	2		1	2	5	5	5	9		1	2		2		1	2	3
62	Mixed	F	3	2	1	2		1	2	4	4	4	9		2	2	2	2		1	2	4
63	Mixed	F	2	2	2	1		1	1	5	6	5	9		2	3	1	2		1	1	3
64	Mixed	F	1	2	1	2		1	2	4	4	5	5		1	2	3	1		1	2	4
65	Aversive	A	2	4	2	1		1	2	4	4	6	9		1	3	3	2		2	2	4
66	Aversive	A	0	3	1	1		8	1	2	9	9	9		1	4	3	2		1	2	4
67	Aversive	A	2	2	1	2		1	2	4	4	5	6		2	3	3	1		1	1	4
68	Aversive	A	1	3	1	2		1	2	5	5	6	4		2	2	3	1		1	2	1
69	Aversive	A	7	3	2	2		2	1	3	3	4	3		2	3	2	1		1	1	3
70	Aversive	A	1	3	1	1		1	1	3	3	6	9		1	3	2	1		1	2	4
71	Aversive	A	1	3	1	2		2	1	7	7	7	1		1	3	3	1		1	2	2
72	Aversive	A	3	3	1	2		1	1	3	3	6	3		1	1	3	2		1	2	2
73	Aversive	A	6	2	1	2		3	2	3	3	4	9		2	3	3	2		1	2	4
74	Aversive	A	0	3	1	1		1	2	3	3	5	9		2	3	3	2		1	2	3
75	Aversive	A	8	2	1	2		1	2	5	5	6	6		1	3	3	1		1	1	5
76	Aversive	A	9	2	2	1		4	1	3	3	7	2		2	3	3	1		2	2	2
77	Aversive	A	1	4	2	1		4	1	5	5	6	2		1	1	3	1		1	1	3
78	Aversive	A	1	3	2	2		4	1	5	5	8	2		2	2	3	1		1	1	3
79	Aversive	D	2	2	1	2		1	1	4	4	8	1		2	3	2	2		1	1	3
80	Aversive	D	8	3	1	2		3	2	4	4	7	3		1	2	3	1		1	2	5
81	Aversive	D	0	3	2	1		6	2	3	1	6	3		1	2	2	2		2	2	5
82	Aversive	D	7	2	1	2		1	2	3	3	7	1		1	4	3	2		1	2	5
83	Aversive	D	2	3	2	1		1	2	4	3	7	6		1	3	3	1		1	2	4
84	Aversive	D	1	3	1	2		1	2	8	9	11	10		1	3	3	1		1	2	3
85	Aversive	D	8	2	2	2		4	2	3	3	7	1		2	3	3	1		1	2	4
86	Aversive	D	2	2	1	2		3	1	7	5	11	10		1	2	3	1		1	2	5
87	Aversive	D	1	1	1	2		3	2	3	3	6	7		2	3	2	2		2	2	5
88	Aversive	D	2	2	1	2		1	1	3	3	3	4		2	1	3	2		1	2	5
89	Aversive	D	8	3	2	1		1	1	3	3	5	9		2	3	3	2		2	2	4
90	Aversive	D	8	3	1	2		3	2	3	3	8	4		1	2	3	1		1	2	1
91	Aversive	D	0	3	2	1		6	1	9	9	11	10		2	2	2	2		1	2	5
92	Aversive	D	2	2	1	2		2	2	2	2	3	9		1	1	3	2		2	2	1

## Sheet: Behavior
				Number of stress-related behaviors (per training session)														Number of scans (per training session)
Dog	Group	School	Tsession	BodyTurn	MoveAway	Crouch	LyingSideBack	Yelp	Whine	Salivating	BodyShake	Yawn	Scratch	PawLift	LipLick	FearElimination		Tense	Low	Relaxed	Excited	Unknown	Panting
1	Reward	B	S1	0	0	0	0	0	0	0	1	0	0	1	0	0		7	0	0	0	8	12
1	Reward	B	S2	0	5	0	0	0	0	0	8	0	0	0	5	0		7	1	0	0	7	11
1	Reward	B	S3	0	0	0	0	0	0	0	0	0	0	0	1	0		15	0	0	0	0	7
2	Reward	B	S1	0	0	0	0	0	0	0	1	0	0	0	1	0		9	0	0	0	6	5
2	Reward	B	S2	0	0	0	0	0	0	0	1	0	0	0	3	0		6	0	0	0	9	9
2	Reward	B	S3	0	0	0	0	0	0	0	1	0	0	0	2	0		8	0	0	0	7	11
3	Reward	B	S1	3	20	0	0	0	0	0	0	1	0	1	0	0		12	0	0	0	3	11
3	Reward	B	S2	1	18	3	0	0	0	0	0	4	0	0	5	0		4	0	0	0	11	10
3	Reward	B	S3	0	1	0	0	0	0	0	0	0	0	0	0	0		11	3	0	0	1	11
4	Reward	B	S1	0	0	0	0	0	0	0	0	0	0	4	8	0		6	0	0	0	9	9
4	Reward	B	S2	0	0	0	0	0	0	0	0	0	0	1	4	0		11	2	0	0	2	5
4	Reward	B	S3	2	4	1	0	0	0	0	0	0	0	2	14	0		9	4	0	1	1	5
5	Reward	B	S1	0	7	0	0	0	0	0	0	0	0	1	0	0		10	4	0	0	1	2
5	Reward	B	S2	0	0	0	0	0	0	0	0	0	0	0	0	0		15	0	0	0	0	10
5	Reward	B	S3	0	0	0	0	0	0	0	0	0	0	0	0	0		8	0	0	1	6	9
6	Reward	B	S1	1	0	0	0	0	0	0	0	0	0	0	6	0		8	0	0	0	7	8
6	Reward	B	S2	0	4	0	0	0	0	0	0	0	0	0	4	0		11	0	0	0	4	10
6	Reward	B	S3	4	13	1	0	0	6	0	1	0	2	0	3	0		10	0	0	0	5	11
7	Reward	B	S1	0	0	0	0	0	0	0	1	0	0	0	0	0		13	0	0	0	2	5
7	Reward	B	S2	0	0	0	0	0	0	0	0	0	0	0	1	0		10	1	2	0	2	0
7	Reward	B	S3	0	2	0	0	0	0	0	1	0	0	0	1	0		11	0	0	0	4	0
8	Reward	B	S1	0	5	0	0	0	0	0	0	0	0	0	1	0		6	1	0	2	6	0
8	Reward	B	S2	1	3	0	0	0	0	0	0	1	0	0	8	0		15	0	0	0	0	0
8	Reward	B	S3	0	1	0	0	0	0	0	1	0	0	1	5	0		10	1	0	0	4	0
9	Reward	B	S1	0	0	0	0	0	0	0	0	0	0	0	6	0		8	0	0	2	5	0
9	Reward	B	S2	0	0	0	0	0	0	0	0	0	0	0	3	0		8	0	0	0	7	7
9	Reward	B	S3	0	4	0	0	0	0	3	0	0	0	0	13	0		10	0	0	0	0	7
10	Reward	B	S1	0	4	0	0	0	0	0	1	0	0	4	5	0		10	0	0	0	5	10
10	Reward	B	S2	1	8	1	0	0	0	0	0	0	0	7	1	0		6	0	0	3	6	5
10	Reward	B	S3	0	5	0	0	1	5	0	0	0	1	0	3	0		10	2	0	2	1	12
11	Reward	B	S1	0	5	0	0	0	0	0	0	0	0	2	0	0		12	0	3	0	0	8
11	Reward	B	S2	0	13	2	0	0	0	0	0	0	0	7	5	0		12	0	0	1	2	0
11	Reward	B	S3	0	2	0	0	0	0	0	0	0	1	1	1	0		13	0	0	0	2	0
12	Reward	B	S1	0	2	0	0	0	0	0	0	0	1	0	0	0		8	0	0	0	7	0
12	Reward	B	S2	0	3	0	0	0	0	0	0	0	0	0	4	0		0	0	2	11	2	1
12	Reward	B	S3	0	0	0	0	0	0	0	0	0	0	0	4	0		11	4	0	0	0	8
13	Reward	B	S1	1	5	5	0	0	0	0	0	2	0	2	0	0		10	5	0	0	0	5
13	Reward	B	S2	0	1	0	0	0	0	0	0	0	0	1	0	0		14	0	0	0	1	5
14	Reward	B	S1	1	1	0	0	0	0	0	1	0	0	0	10	0		9	2	0	0	4	11
14	Reward	B	S2	4	13	6	0	0	1	0	1	1	0	0	7	0		0	0	1	13	1	0
14	Reward	B	S3	0	0	0	0	0	0	0	2	0	0	0	17	0		0	0	0	11	4	0
15	Reward	B	S1	1	5	5	0	0	0	0	3	1	0	1	6	0		3	0	1	9	2	0
15	Reward	B	S2	0	2	0	0	0	0	0	1	0	0	0	0	0		0	0	0	14	1	2
15	Reward	B	S3	1	1	0	0	0	0	0	0	0	1	0	2	0		0	0	2	11	2	2
16	Reward	E	S1	0	1	0	0	0	0	0	0	0	0	0	4	0		0	0	1	11	3	2
16	Reward	E	S2	0	0	0	0	0	0	0	0	0	0	0	2	0		3	0	0	11	1	8
17	Reward	E	S1	0	4	0	0	0	0	0	1	0	0	0	7	0		0	0	10	2	3	0
17	Reward	E	S2	3	2	1	0	0	0	0	3	0	0	1	14	0		0	0	9	6	0	0
17	Reward	E	S3	0	1	0	0	0	0	0	1	0	0	0	2	0		1	0	5	8	1	0
18	Reward	E	S1	0	1	0	0	0	0	0	0	0	0	0	1	0		1	0	10	4	0	0
18	Reward	E	S2	0	0	0	0	0	0	0	0	0	1	0	1	0		1	0	2	7	5	0
18	Reward	E	S3	1	1	0	0	0	0	0	0	0	1	0	12	0		0	0	1	13	0	0
19	Reward	E	S1	0	3	0	0	0	1	0	0	0	0	0	5	0		0	0	0	15	0	0
19	Reward	E	S2	3	1	2	0	0	0	0	0	0	1	0	5	0		0	0	1	11	0	0
19	Reward	E	S3	0	0	0	0	0	0	0	1	0	0	0	1	0		0	0	5	4	2	0
20	Reward	E	S1	1	10	2	0	0	1	0	4	0	0	5	8	0		0	0	13	1	1	0
20	Reward	E	S2	0	2	0	0	0	2	0	2	0	0	0	3	0		0	0	1	11	3	2
20	Reward	E	S3	0	2	2	0	0	5	0	1	0	0	1	3	0		0	0	0	15	0	2
21	Reward	E	S1	2	4	5	0	0	0	0	1	0	0	13	3	0		0	0	0	15	0	5
21	Reward	E	S2	0	0	0	0	0	0	0	2	0	0	5	2	0		0	0	0	15	0	3
21	Reward	E	S3	0	0	0	0	0	0	0	0	0	0	10	0	0		0	0	5	10	0	0
22	Reward	E	S1	1	2	0	0	0	0	0	0	0	0	12	2	0		1	0	6	6	2	2
22	Reward	E	S2	1	5	1	0	0	8	0	1	0	0	32	0	0		1	0	0	9	5	0
22	Reward	E	S3	2	4	9	0	1	8	0	2	2	0	5	12	0		0	0	5	8	0	8
23	Reward	E	S1	0	3	4	0	0	0	0	1	3	0	0	4	0		0	0	2	12	1	9
23	Reward	E	S2	1	11	3	0	0	0	0	0	6	0	0	5	0		2	0	8	4	1	5
23	Reward	E	S3	0	4	0	0	0	0	0	0	0	0	0	3	0		0	0	0	10	4	0
24	Reward	E	S1	1	7	7	0	0	0	0	1	0	0	0	10	0		0	0	0	11	4	0
24	Reward	E	S2	0	3	0	0	0	0	0	2	0	0	1	8	0		0	0	0	15	0	0
24	Reward	E	S3	0	3	8	0	0	0	0	2	0	0	4	10	0		0	0	1	14	0	4
25	Reward	E	S1	0	0	0	0	0	0	0	0	0	0	0	1	0		1	0	0	13	1	0
25	Reward	E	S2	0	1	0	0	0	0	0	0	0	0	0	1	0		0	0	0	14	1	3
25	Reward	E	S3	0	1	0	0	0	0	0	0	1	0	0	6	0		0	0	3	12	0	2
26	Reward	E	S1	0	1	0	0	0	0	0	1	0	0	2	2	0		0	0	1	12	2	3
26	Reward	E	S2	0	1	0	0	0	0	0	0	0	0	7	3	0		0	0	0	15	0	5
26	Reward	E	S3	0	1	0	0	0	0	0	1	0	0	0	3	0		0	0	2	13	0	1
27	Reward	E	S1	0	5	0	0	0	0	0	1	0	0	0	1	0		1	0	3	10	1	0
27	Reward	E	S2	0	2	1	0	0	0	0	2	0	0	0	0	0		3	0	0	9	3	0
27	Reward	E	S3	0	1	0	0	0	0	0	2	0	0	0	3	0		0	0	1	14	0	0
28	Reward	G	S1	0	2	0	0	0	0	0	0	0	0	5	3	0		0	0	4	11	0	8
28	Reward	G	S2	0	4	0	0	0	0	0	1	0	0	0	13	0		1	0	2	7	5	0
28	Reward	G	S3	0	3	0	0	0	0	0	0	0	0	0	2	0		0	0	4	11	0	0
29	Reward	G	S1	0	1	0	0	0	0	0	0	1	0	0	7	0		1	0	3	11	0	0
29	Reward	G	S2	0	0	0	0	0	0	0	2	0	0	0	8	0		0	0	1	14	0	4
29	Reward	G	S3	0	2	0	0	0	0	0	1	0	0	1	7	0		0	0	2	10	3	9
30	Reward	G	S1	0	5	1	0	0	0	0	0	0	1	0	4	0		1	0	0	9	5	10
30	Reward	G	S2	0	0	0	0	0	0	0	0	0	0	3	0	0		3	0	0	8	4	11
30	Reward	G	S3	0	1	0	0	0	5	0	0	0	0	1	0	0		0	0	0	15	0	7
31	Reward	G	S1	0	3	0	0	0	0	0	0	0	2	3	1	0		3	0	0	6	6	4
31	Reward	G	S2	0	0	0	0	0	0	0	0	0	0	0	0	0		13	0	0	2	0	11
31	Reward	G	S3	1	9	1	0	0	0	0	1	0	0	0	6	0		0	0	9	3	0	0
32	Reward	G	S1	0	1	0	0	0	0	0	2	0	1	0	2	0		0	0	15	0	0	3
32	Reward	G	S2	3	0	1	0	0	0	0	1	0	1	0	12	0		1	0	0	11	2	0
32	Reward	G	S3	1	9	0	0	0	0	0	1	1	0	0	22	0		0	0	4	5	2	0
33	Reward	G	S1	1	7	0	0	0	0	0	0	0	0	2	4	0		1	0	1	8	3	4
33	Reward	G	S2	1	2	0	0	0	0	0	1	0	0	0	11	0		1	0	12	1	1	1
33	Reward	G	S3	0	1	0	0	0	2	0	0	0	1	3	1	0		3	0	0	8	4	8
34	Reward	G	S1	0	0	0	0	0	0	0	0	1	3	0	0	0		2	0	4	6	3	11
34	Reward	G	S2	0	0	0	0	0	0	0	0	1	0	1	1	0		3	0	10	0	0	8
34	Reward	G	S3	0	0	0	0	0	0	0	0	1	0	1	4	0		3	0	0	7	5	7
35	Reward	G	S1	0	0	0	0	0	0	0	0	0	0	0	3	0		6	0	0	3	6	0
35	Reward	G	S2	0	1	0	0	0	0	0	0	0	1	0	5	0		4	0	9	1	1	1
35	Reward	G	S3	0	0	0	0	0	0	0	1	0	0	0	4	0		6	1	0	7	1	5
36	Reward	G	S1	0	1	0	0	0	0	0	0	1	1	0	6	0		1	0	10	4	0	1
36	Reward	G	S2	0	0	0	0	0	0	0	1	0	1	0	12	0		9	0	1	3	2	10
37	Reward	G	S1	0	10	0	0	0	0	0	0	0	0	0	2	0		3	0	0	2	10	6
37	Reward	G	S2	0	0	0	0	0	0	0	0	0	0	1	5	0		2	0	0	6	7	8
37	Reward	G	S3	0	3	0	0	0	0	0	0	0	0	1	0	0		7	4	0	0	4	10
38	Reward	G	S1	0	1	0	0	0	0	0	0	0	0	0	0	0		7	0	0	0	8	10
38	Reward	G	S2	0	1	0	0	0	0	0	1	0	0	0	1	0		5	0	0	1	9	10
38	Reward	G	S3	0	1	0	0	0	0	0	0	0	1	0	1	0		4	0	0	4	7	6
39	Reward	G	S1	0	3	0	0	0	1	0	5	0	0	0	7	0		10	0	0	2	3	10
39	Reward	G	S2	0	0	0	0	0	0	0	0	1	3	0	1	0		3	1	0	10	1	5
40	Reward	G	S1	0	5	0	0	0	0	0	1	0	0	0	3	0		9	0	1	1	4	4
40	Reward	G	S2	0	2	0	0	0	0	0	1	0	0	1	2	0		10	0	0	1	4	5
40	Reward	G	S3	0	0	0	0	0	0	0	0	0	0	0	1	0		8	0	0	2	5	13
41	Reward	G	S1	0	1	0	0	0	0	0	0	0	1	0	6	0		9	0	1	0	5	13
41	Reward	G	S2	0	3	0	0	0	0	0	0	0	0	0	8	0		8	0	0	1	6	10
41	Reward	G	S3	0	0	0	0	0	0	0	0	1	1	0	8	0		8	0	0	1	6	8
42	Reward	G	S1	1	0	0	0	0	0	0	0	3	1	0	6	0		12	0	0	0	3	8
42	Reward	G	S2	2	1	0	0	0	0	0	0	0	1	0	1	0		8	0	0	2	5	9
42	Reward	G	S3	0	0	0	0	0	0	0	0	1	1	1	5	0		9	2	0	1	3	2
43	Mixed	C	S1	1	3	2	0	0	1	0	1	0	0	0	8	0		1	2	1	9	2	0
43	Mixed	C	S2	2	7	1	0	0	0	0	0	0	1	1	13	0		0	0	0	11	2	0
43	Mixed	C	S3	0	0	0	0	0	0	0	0	0	0	0	26	0		0	0	4	11	0	0
44	Mixed	C	S2	1	2	0	0	2	10	0	1	1	0	0	7	0		0	0	0	11	4	0
45	Mixed	C	S1	3	1	1	0	0	3	0	4	0	0	1	41	0		2	0	1	7	5	3
45	Mixed	C	S2	0	8	0	0	0	0	0	3	0	0	6	1	0		4	0	0	4.0005	7.0005	10
45	Mixed	C	S3	0	14	0	0	0	3	0	5	2	0	1	73	0		0	0	2	11	2	1
46	Mixed	C	S1	0	1	1	0	0	0	0	0	0	0	0	18	0		0	0	3	11	1	0
46	Mixed	C	S2	1	3	0	0	0	0	0	0	0	1	0	25	0		0	0	1	11	3	0
46	Mixed	C	S3	8	0	2	0	0	0	0	3	1	0	0	19	0		5	1	1	4	4	0
47	Mixed	C	S1	0	5	2	0	0	0	0	0	0	0	0	5	0		0	0	2	7	5	5
47	Mixed	C	S2	9	23	10	0	0	0	0	1	0	1	2	21	0		0	0	0	11	3	9
47	Mixed	C	S3	0	7	3	0	0	0	0	1	0	6	1	9	0		2	0	1	4	8	1
48	Mixed	C	S1	2	1	0	0	0	0	0	0	0	1	0	9	0		0	0	0	12	3	8
48	Mixed	C	S2	1	1	0	0	0	0	0	0	0	1	1	9	0		0	0	0	12	3	14
48	Mixed	C	S3	0	3	0	0	0	0	0	0	0	0	1	2	0		0	0	0	13	2	7
49	Mixed	C	S1	2	8	0	0	0	0	0	2	0	1	1	8	0		0	0	0	14	1	0
49	Mixed	C	S2	0	10	2	0	0	0	0	2	0	1	7	7	0		0	0	0	14	1	6
49	Mixed	C	S3	4	19	1	0	0	0	0	1	0	0	3	7	0		1	0	1	8	3	1
50	Mixed	C	S1	0	5	0	0	2	1	0	2	0	0	0	33	0		8	1	0	2	4	1
50	Mixed	C	S2	0	3	0	0	0	0	0	0	0	1	4	8	0		2	0	9	4	0	1
50	Mixed	C	S3	1	2	0	0	0	0	0	0	0	0	0	4	0		1	0	0	10	4	2
51	Mixed	F	S1	11	6	10	0	0	0	0	1	0	1	0	30	0		0	0	0	10	5	2
51	Mixed	F	S2	4	5	3	0	0	0	0	0	2	0	0	13	0		0	0	10	5	0	0
51	Mixed	F	S3	0	0	0	0	0	0	0	0	0	0	1	10	0		0	0	2	13	0	0
52	Mixed	F	S1	5	6	0	0	0	0	0	0	1	0	0	19	0		0	0	7	8	0	0
52	Mixed	F	S2	13	11	19	0	0	0	0	2	6	0	3	22	0		0	0	3	11	1	0
52	Mixed	F	S3	0	3	0	0	0	0	0	0	6	0	0	9	0		0	0	0	15	0	0
53	Mixed	F	S1	0	0	0	0	0	0	0	0	0	0	0	3	0		0	0	13	2	0	3
53	Mixed	F	S2	2	5	7	0	0	0	0	0	0	0	3	19	0		2	0	2	11	0	8
53	Mixed	F	S3	0	0	1	0	0	0	0	1	0	0	1	3	0		0	0	4	11	0	8
54	Mixed	F	S1	0	0	0	0	0	0	0	0	0	0	0	14	0		0	0	0	14	1	8
54	Mixed	F	S2	0	0	0	0	0	0	0	2	0	0	1	9	0		0	0	2	11	2	7
54	Mixed	F	S3	1	4	0	0	0	0	0	0	0	0	2	13	0		1	0	1	10	3	6
55	Mixed	F	S1	4	3	4	0	0	0	0	1	1	0	6	15	0		0	0	6	8	1	5
55	Mixed	F	S2	1	0	5	0	1	0	0	0	0	0	0	4	0		1	0	8	6	0	4
55	Mixed	F	S3	0	1	0	0	0	0	0	0	0	0	1	3	0		0	0	0	12	3	4
56	Mixed	F	S1	0	1	2	1	0	0	0	0	0	0	2	26	0		2	0	0	13	0	7
56	Mixed	F	S2	7	3	1	0	0	0	0	0	0	0	3	18	0		0	0	4	11	0	4
56	Mixed	F	S3	5	16	14	0	0	1	0	0	0	0	2	42	0		0	0	1	13	1	0
57	Mixed	F	S1	1	0	0	0	0	0	0	0	0	0	0	5	0		0	0	0	14	1	14
57	Mixed	F	S2	9	7	5	0	0	0	0	0	2	0	2	7	0		0	0	0	14	1	8
57	Mixed	F	S3	1	3	0	0	0	0	0	0	0	0	0	14	0		0	0	3	12	0	0
58	Mixed	F	S1	10	11	7	0	0	0	0	1	4	2	0	30	0		0	0	2	11	2	7
58	Mixed	F	S2	6	5	4	0	1	0	0	0	0	1	2	31	0		1	0	2	11	1	5
58	Mixed	F	S3	6	10	2	0	0	0	0	2	0	1	0	17	0		0	0	2	13	0	6
59	Mixed	F	S1	0	1	1	0	0	0	0	0	2	0	0	20	0		1	0	0	13	1	4
59	Mixed	F	S2	1	1	1	0	0	0	0	0	0	0	0	20	0		0	0	0	13	2	0
59	Mixed	F	S3	4	1	1	0	0	0	0	0	5	0	0	27	0		0	0	0	14	1	0
60	Mixed	F	S1	0	0	0	0	0	0	0	0	4	2	0	15	0		1	0	2	10	2	0
60	Mixed	F	S2	0	2	0	0	0	0	0	0	0	0	0	8	0		0	0	0	15	0	0
60	Mixed	F	S3	1	0	0	0	0	0	0	0	2	0	0	29	0		0	0	5	10	0	2
61	Mixed	F	S1	0	0	0	0	0	0	0	0	0	1	1	24	0		1	0	6	8	0	0
61	Mixed	F	S2	2	5	1	0	0	0	0	3	0	1	0	22	0		0	0	4	11	0	6
61	Mixed	F	S3	1	1	0	0	0	1	0	1	2	0	0	19	0		0	0	0	12	3	5
62	Mixed	F	S1	1	8	2	0	0	0	0	0	0	0	0	8	0		0	0	0	15	0	1
62	Mixed	F	S2	0	1	0	0	0	0	0	0	0	0	0	6	0		0	0	2	12	1	2
62	Mixed	F	S3	0	2	0	0	0	0	0	0	0	0	0	11	0		0	0	2	13	0	0
63	Mixed	F	S1	1	0	0	0	0	0	0	0	0	0	0	0	0		1	0	2	10	2	2
63	Mixed	F	S2	0	0	0	0	0	0	0	0	0	0	0	2	0		0	0	1	11	3	2
63	Mixed	F	S3	0	0	0	0	0	0	0	0	0	0	0	1	0		0	0	6	7	2	0
64	Mixed	F	S1	1	0	0	0	2	1	2	0	0	0	0	35	0		2	0	1	10	2	3
64	Mixed	F	S2	1	1	1	0	6	0	0	1	6	0	1	78	0		0	0	1	13	1	4
64	Mixed	F	S3	2	2	1	0	2	0	0	0	4	0	0	88	0		2	0	1	11	1	9
65	Aversive	A	S1	4	0	2	0	0	0	0	0	0	0	7	75	0		12	0	0	1	2	0
65	Aversive	A	S2	1	0	1	0	0	0	10	0	3	0	6	76	0		1	0	13	0	1	0
66	Aversive	A	S1	3	2	6	0	0	0	0	0	0	0	1	131	0		1	0	13	1	0	0
66	Aversive	A	S2	12	10	3	0	0	12	0	1	9	0	7	119	0		8	0	5	1	1	0
66	Aversive	A	S3	0	0	1	0	0	0	0	2	6	0	0	37	0		5	0	0	1	9	0
67	Aversive	A	S1	1	8	2	1	0	0	0	2	4	0	0	89	0		6	0	0	5	3	10
67	Aversive	A	S2	2	2	0	0	0	0	0	3	6	0	0	68	0		9	0	4	0	2	9
67	Aversive	A	S3	2	2	2	0	0	0	0	2	2	0	0	47	0		14	0	0	1	0	8
68	Aversive	A	S1	1	1	2	0	0	3	0	0	0	0	0	77	0		7	0	0	0	8	10
68	Aversive	A	S2	1	1	8	0	0	107	0	1	0	0	1	135	0		6	0	0	4	5	8
69	Aversive	A	S1	3	1	11	3	0	0	0	0	0	0	12	100	0		6	0	2	4	3	5
69	Aversive	A	S2	6	7	23	5	0	0	0	0	0	0	8	63	0		5	0	0	4	6	1
69	Aversive	A	S3	4	1	12	4	0	0	0	0	0	0	19	66	0		6	0	9	0	0	6
70	Aversive	A	S1	1	8	1	0	0	0	0	2	6	0	1	102	0		11	0	0	2	2	7
70	Aversive	A	S2	0	2	1	0	0	0	0	0	4	0	0	64	0		6	0	2	7	0	11
70	Aversive	A	S3	1	10	1	0	0	0	0	1	4	0	1	77	0		11	0	0	3	1	12
71	Aversive	A	S1	1	12	4	0	0	7	0	0	3	0	2	109	0		6	0	0	3	6	7
71	Aversive	A	S2	1	6	2	0	0	0	0	0	5	0	0	78	0		5	0	0	8	2	5
71	Aversive	A	S3	9	4	5	0	0	0	2	0	7	0	0	105	0		5	0	0	5	5	0
72	Aversive	A	S1	1	0	5	0	0	0	0	0	0	0	3	17	0		3	1	3	6	2	2
72	Aversive	A	S2	4	3	7	0	0	3	0	4	2	0	4	15	0		1	1	0	7	6	1
72	Aversive	A	S3	1	2	1	0	0	0	0	3	5	0	1	12	0		8	1	0	1	5	10
73	Aversive	A	S1	19	8	33	0	1	43	0	1	5	0	12	36	0		12	0	0	2	1	3
73	Aversive	A	S2	4	3	5	0	0	74	0	6	4	0	2	13	0		0	0	7	6	2	0
73	Aversive	A	S3	0	6	0	0	1	68	0	3	2	0	14	17	0		5	0	2	4	2	0
74	Aversive	A	S1	3	3	4	0	0	0	1	0	8	0	2	127	0		4	0	5	5	1	0
74	Aversive	A	S2	6	2	2	0	0	4	0	1	3	0	1	135	0		1	0	5	6	3	0
74	Aversive	A	S3	1	1	1	0	0	0	0	2	10	2	1	46	0		0	0	0	13	2	0
75	Aversive	A	S1	0	1	0	0	0	0	0	0	3	0	0	11	0		0	0	0	9	5	2
75	Aversive	A	S2	10	0	16	0	0	0	0	0	0	0	2	61	0		0	0	9	1	2	2
75	Aversive	A	S3	0	0	3	0	0	0	0	0	2	1	0	28	0		0	0	1	11	3	6
76	Aversive	A	S1	1	5	1	0	0	0	0	0	0	0	0	95	0		3	0	4	4	4	0
76	Aversive	A	S2	2	32	4	0	0	0	0	1	1	2	0	65	0		0	0	3	7	5	1
76	Aversive	A	S3	2	12	2	0	0	0	0	2	0	0	1	13	0		0	0	14	1	0	0
77	Aversive	A	S1	1	1	1	2	0	0	0	0	1	0	2	146	0		0	0	0	15	0	5
77	Aversive	A	S2	1	7	2	0	0	0	0	1	0	0	3	144	0		1	0	0	12	2	1
78	Aversive	A	S1	11	10	32	0	0	0	4	0	1	0	7	137	0		1	0	1	13	0	3
78	Aversive	A	S2	13	1	10	0	0	0	0	0	3	0	2	53	0		4	0	1	6	4	0
78	Aversive	A	S3	42	4	14	0	0	0	0	0	6	0	3	96	0		4	0	5	5	1	0
79	Aversive	D	S1	3	2	2	0	0	0	0	4	0	2	0	25	0		1	0	3	5	3	2
79	Aversive	D	S2	2	0	2	0	0	0	0	4	0	0	3	24	0		8	0	0	0	7	0
79	Aversive	D	S3	0	0	0	0	0	0	0	2	3	2	2	25	0		6	0	3	2	2	6
80	Aversive	D	S1	0	0	0	0	0	0	0	0	0	0	0	63	0		1	0	0	8	6	0
81	Aversive	D	S1	0	0	2	0	0	0	0	0	3	0	0	92	0		1	0	1	12	1	0
81	Aversive	D	S2	2	7	2	0	3	3	0	1	5	0	2	116	0		2	1	0	10	2	0
81	Aversive	D	S3	1	2	0	0	0	0	0	0	2	1	0	66	0		0	0	4	10	1	0
82	Aversive	D	S1	0	6	0	0	0	0	0	0	4	0	0	17	0		0	0	7	7	1	0
82	Aversive	D	S2	2	5	0	0	0	0	0	0	3	0	0	34	0		5	0	0	7	3	0
82	Aversive	D	S3	8	6	3	0	0	0	0	2	2	0	1	31	0		1	0	0	14	0	1
83	Aversive	D	S1	1	0	0	0	0	0	0	0	0	0	0	29	0		2	1	0	9	3	1
83	Aversive	D	S2	6	10	1	0	0	0	0	4	0	0	0	40	0		0	0	4	7	1	0
83	Aversive	D	S3	0	1	0	0	0	0	0	0	0	0	0	37	0		1	0	0	9	5	2
84	Aversive	D	S1	6	6	0	0	0	0	1	0	4	0	3	73	0		0	0	2	11	2	1
84	Aversive	D	S2	2	14	1	0	0	0	0	0	4	0	0	55	0		6	0	0	8	1	3
84	Aversive	D	S3	1	1	1	0	0	0	1	0	4	0	0	84	0		0	0	2	11	2	1
85	Aversive	D	S1	1	0	0	0	0	0	0	0	1	0	0	35	0		0	0	0	13	2	2
85	Aversive	D	S2	9	5	3	0	0	0	0	0	0	1	0	13	0		6	0	0	8	1	10
85	Aversive	D	S3	0	0	0	0	0	0	0	0	0	0	0	4	0		6	1	0	3	5	4
86	Aversive	D	S1	4	1	1	0	0	0	0	1	1	0	0	11	0		4	0	9	0	2	1
86	Aversive	D	S2	0	0	0	0	1	0	0	0	1	0	0	4	0		8	0	0	4	3	0
86	Aversive	D	S3	3	1	0	0	2	0	0	6	0	3	1	5	0		11	0	0	1	3	4
87	Aversive	D	S1	0	4	0	0	0	0	0	4	8	0	1	26	0		6	0	0	3	6	11
87	Aversive	D	S2	3	8	2	0	0	2	0	4	2	0	0	51	0		9	0	5	0	1	6
87	Aversive	D	S3	1	5	0	0	0	0	0	3	4	0	0	22	0		6	0	0	7	2	14
88	Aversive	D	S1	4	7	2	0	0	0	0	5	1	0	0	25	0		0	0	14	1	0	6
88	Aversive	D	S2	6	6	0	0	0	0	0	3	0	0	0	46	0		7	0	0	5	3	9
88	Aversive	D	S3	0	2	1	0	0	0	1	7	0	0	0	25	0		4	0	0	5	6	1
89	Aversive	D	S1	0	3	0	0	0	0	0	1	3	0	0	41	0		0	0	1	13	1	0
89	Aversive	D	S2	0	4	0	0	0	0	1	0	2	0	0	60	0		8	0	0	3	4	7
89	Aversive	D	S3	0	2	6	0	0	0	0	0	3	0	0	46	0		6	0	0	4	5	7
90	Aversive	D	S1	3	12	1	0	0	0	0	3	0	0	3	56	0		4	0	1	8	2	8
90	Aversive	D	S2	0	5	0	0	0	0	0	3	0	0	1	54	0		0	0	13	1	1	1
90	Aversive	D	S3	1	1	0	0	0	0	0	1	0	0	1	28	0		0	0	0	14	1	7
91	Aversive	D	S1	1	7	2	0	0	0	0	1	2	0	0	19	0		1	0	0	11	3	7
91	Aversive	D	S2	2	16	14	0	0	0	0	1	0	0	4	19	0		3	0	0	10	2	10
91	Aversive	D	S3	1	1	2	0	0	0	0	0	2	0	8	20	0		6	0	0	6	3	14
92	Aversive	D	S1	0	1	0	0	0	0	2	0	0	0	0	11	0		8	0	0	5	2	8
92	Aversive	D	S2	0	5	3	0	0	0	0	0	3	0	0	28	0		6	0	1	6	2	8
92	Aversive	D	S3	0	2	0	0	0	0	0	4	0	0	0	71	0		2	0	0	11	2	0

## Sheet: Cortisol
			Cortisol concentration (ug/dL)							Post-training increase in cortisol concentration [AVG(PT1;PT2;PT3)-AVG(BL1;BL2;BL3)]
Subject	Group	School	Baseline 1 (BL1)	Baseline 2 (BL2)	Baseline 3 (BL3)	Post-training 1 (PT1)	Post-training 2 (PT2)	Post-training 3 (PT3)		-
1	Reward	B
2	Reward	B	-	-	0.338	0.179	0.218	0.229		-0.129333
3	Reward	B	0.099	0.086	0.085	0.094	0.118	0.153		0.0316667
4	Reward	B
5	Reward	B	0.128	0.167	0.114	0.067	0.011	0.139		-0.064
6	Reward	B
7	Reward	B
8	Reward	B
9	Reward	B	0.232	0.1	0.085	0.141	0.069	0.099		-0.036
10	Reward	B
11	Reward	B
12	Reward	B
13	Reward	B
14	Reward	B
15	Reward	B	0.063	0.114	0.081	0.11	0.042	0.112		0.002
16	Reward	E
17	Reward	E
18	Reward	E	-	0.28	#VALUE!	0.052	0.531	0.03		-0.0756667
19	Reward	E
20	Reward	E
21	Reward	E	0.059	0.101	0.067	0.089	0.093	0.075		0.01
22	Reward	E
23	Reward	E
24	Reward	E
25	Reward	E	0.031	0.032	0.156	0.628	0.126	0.158		0.231
26	Reward	E	0.114	0.092	0.152	0.14	0.094	0.133		0.003
27	Reward	E
28	Reward	G
29	Reward	G	0.11	0.181	0.106	0.09	0.116	0.12		-0.0236667
30	Reward	G
31	Reward	G
32	Reward	G	0.132	0.046	-	0.073	0.094	-		-0.0055
33	Reward	G
34	Reward	G
35	Reward	G	0.097	0.079	-	0.122	0.136	-		0.041
36	Reward	G
37	Reward	G	0.021	-	-	0.064	0.057	0.066		0.0413333
38	Reward	G
39	Reward	G
40	Reward	G	0.173	0.093	-	0.094	0.126	-		-0.023
41	Reward	G	0.088	0.122	0.071	0.082	0.098	0.061		-0.0133333
42	Reward	G
43	Mixed	C	0.207	0.227	0.232	0.807	0.191	0.178		0.17
44	Mixed	C	0.085	-	-	0.257	0.373	0.305		0.226667
45	Mixed	C	0.278	0.206	0.217	0.484	0.389	0.396		0.189333
46	Mixed	C
47	Mixed	C
48	Mixed	C
49	Mixed	C
50	Mixed	C	-	0.242	0.115	-	0.252	0.251		0.073
51	Mixed	F
52	Mixed	F
53	Mixed	F
54	Mixed	F	0.158	0.132	-	0.169	0.176	0.104		0.00466667
55	Mixed	F
56	Mixed	F
57	Mixed	F
58	Mixed	F
59	Mixed	F
60	Mixed	F
61	Mixed	F	0.113	0.114	0.115	0.178	0.119	0.04		-0.00166667
62	Mixed	F	0.04	0.046	0.107	0.076	0.056	0.071		0.023
63	Mixed	F
64	Mixed	F	0.099	0.134	0.122	0.038	0.078	0.144		-0.0316667
65	Aversive	A
66	Aversive	A
67	Aversive	A	0.136	0.189	0.163	0.132	0.156	0.213		0.00433333
68	Aversive	A
69	Aversive	A
70	Aversive	A	0.186	0.139	0.242	0.314	0.252	0.286		0.095
71	Aversive	A
72	Aversive	A
73	Aversive	A	0.098	0.077	0.084	0.274	0.119	0.093		0.0756667
74	Aversive	A
75	Aversive	A
76	Aversive	A
77	Aversive	A
78	Aversive	A	0.183	0.295	-	0.552	0.472	0.56		0.289
79	Aversive	D	0.081	0.124	0.209	0.166	0.26	0.207		0.073
80	Aversive	D
81	Aversive	D	0.117	0.054	0.194	0.147	0.6	0.171		0.184333
82	Aversive	D
83	Aversive	D
84	Aversive	D
85	Aversive	D
86	Aversive	D
87	Aversive	D
88	Aversive	D
89	Aversive	D	0.049	0.087	0.107	0.161	0.157	0.038		0.0376667
90	Aversive	D	0.158	0.143	0.137	0.196	0.187	0.473		0.139333
91	Aversive	D
92	Aversive	D

## Sheet: Cognitive bias
			Number of trials to criterion			Latency(s) to reach bowl																											Average latency(s) to reach bowl
					Trial number	1	2	3	4	5	6	7	8	9	10	11	12	13	14	15	16	17	18	19	20	21	22	23	24	25	26
Subject	Group	School			Bowl location	M	N	P	NP	P	N	NN	N	P	NP	N	P	NN	N	P	M	N	P	NN	P	N	M	P	N	NP	P(no food)		P	NP	M	NN	N
1	Reward	B	41				2.41	2.43	2.48	2.79	20	2.42	6.5	2.43	2.55	20	2.65	2.06	20	2.28	2.46	20	2.56	3.34	2.65	20	3.07	2.65	20	2.44	2.07		2.555	2.49	2.765	2.60667	16.1137
2	Reward	B	25			3.19	20	2.26	2.25	2.82	20	2.46	4.45	2.68	2.32	20	2.52	2.15	7.03	2.51	2.78	4.02	2.59	20	2.65	20	2.36	3.02	4.35	2.6	2.64		2.63125	2.39	2.77667	8.20333	12.4812
3	Reward	B	19			2.7	3.46	2.66	1.92	2.57	3.05	2.66	3.46	2.81	2.9	20	2.59	3.06	20	2.27	2.81	20	2.65	2.93	2.74	3.79	2.9	2.61	3.62	2.89	2.51		2.6125	2.57	2.80333	2.88333	9.6725
4	Reward	B	24			3.22	20	2.62	3.5	4.09	7.09	4.15	20	4.13		20	3.69	4.61	20	4.48	20	5.15	3.8	13.71	3.91	10.12	2.49	3.28	20	3.78	4.19		3.75	3.64	8.57	7.49	15.295
5	Reward	B	20			2.21	20	3.53	2.88	3.5	7.81	20	2.71	2.43	2.45	20	3.74	3.4	20	2.61	4.57	20	2.22	20	4.41	3.32	4.15	2.28	20	2.47	2.4		3.09	2.6	3.64333	14.4667	14.23
6	Reward	B	24			3.18	3.81	2.94	2.83	3.86	4.86	3.79	20	2.92	2.7	4.34	3.12	3.61	7.85	3.49	4.37	6.9	3.53	5.01	3.18	5.62	3.59	3.34	20	3.68	4.97		3.2975	3.07	3.71333	4.13667	9.1725
7	Reward	B	26			1.77	2.35	1.62	1.57	3.05	20	2.01	3.81	1.99		2.95	2.31	1.93	1.74	1.89	1.91	3.51	1.76		2.18	2.8		8.65	20	2.13	2.15		2.93125	1.85	1.84	1.97	7.145
8	Reward	B	22			1.82	6.75	1.98	1.84	2.29	20	20	3.33	1.77	-	2.64	1.47	2.25	20	1.62	20	6.91	1.55	2.46	1.85	20	2.93	1.96	2.56	2.19	1.84		1.81125	2.015	8.25	8.23667	10.2737
9	Reward	B	20			2.51	20	2.5	2.38	2.92	2.89	2.4	13.81	2.48	2.61	20	2.63	2.47	20	3.55	3.11	20	3.62	4.9	2.71	20	4.52	3.83	20	4.68	4.45		3.03	3.22333	3.38	3.25667	17.0875
10	Reward	B	32			2.26	2.17	2.06	1.98	2.08	3.73	2.34	1.93	2	2.04	20	2.15	2.38	2.85	2.09	2.61	2.69	1.94	2.69	2.53	2.46	2.53	2.08	20	2.11	1.9		2.11625	2.04333	2.46667	2.47	6.97875
11	Reward	B
12	Reward	B	16			1.92	2.31	2.03	2.01	1.74	2.02	2.22	20	2.1	1.93	2.62	2.06	2.29	20	2.03	1.98	2.7	2.1	2.42	2.03	2.28	2.29	2.37	2.78	2.46	2.15		2.0575	2.13333	2.06333	2.31	6.83875
13	Reward	B
14	Reward	B	41			2.29	20	3.72	3.28	3.05	20	1.99	20	3.67	2.5	20	2.54	4.33	20	2.18	3.06	20	3.21	20	4.26	20	20	2.54	20	20	2.42		3.14625	8.59333	8.45	8.77333	20
15	Reward	B	17			3.06	3.88		2.61	4.13	20	4.68	3.91	3.84	2.45	20		3.37	3	2.94	2.9	4.96	2.5	3.01	3.21	20	3.42	3.62	4.18	2.63	3.89		3.37333	2.56333	3.12667	3.68667	9.99125
16	Reward	E	26			2.28	20	5.06	2.41	3.62	20	2.72	20	3.09	2.89	20	2.84	2.81	20	2.84	2.87	20	3.03	3.71	2.75	20	4.43	2.86	20	2.93	3.21		3.26125	2.74333	3.19333	3.08	20
17	Reward	E	26			1.83	2.98	1.73	1.9	1.9	2.15	2.09	2.87	1.76	1.69	3.3	1.5	2.83	2.06	1.96	1.84	2.36	1.78	2.08	1.78	3.19	1.77	1.64	9.53	2.31	1.9		1.75625	1.96667	1.81333	2.33333	3.555
18	Reward	E	26			3.19	20	3.56	3.22	3.29	4.56	4.01	20	2.99	2.84	5.6	3.4	4.02	20	3.16	3.73	20	3.68	3.64	3.51	6.68	20	3.65	20	2.78	3.05		3.405	2.94667	8.97333	3.89	14.605
19	Reward	E
20	Reward	E	26			3.04	9.29	2.14	1.54	1.88	2.96	2.24	3.06	5.1	2.06	20	2.07	2.48	4.89	2.2	2.62	20	2.52	20	2.39	20	2.07	2.58	20	2.91	2.87		2.61	2.17	2.57667	8.24	12.525
21	Reward	E	19			2.19	1.88	1.97	1.46	2.35	4.81	1.46	2.3	4.03	1.9	3.23	1.89	2.43	1.78	1.59	2.06	2.32	1.87	1.53	1.76	20	1.72	1.65	1.52	1.7	7.53		2.13875	1.68667	1.99	1.80667	4.73
22	Reward	E	28			1.32	20	1.54	1.05		2.21	2.07	20	1.31	20	20	1.35	1.44	1.91	1.15	1.9	20		20	1.49	4.18	20	1.59	2.21	1.98			1.405	7.67667	7.74	7.83667	11.3138
23	Reward	E	13			3.06	3.7	3.18	2.99	3.19	20	3.35	5.93	2.62	2.31	3.06	3.06	3.65	3.34	2.52	3.05	4.24	2.78	20	3.14	3.65	4.01	2.86	20	3.31	2.78		2.91875	2.87	3.37333	9	7.99
24	Reward	E	26			2.73	4.58	1.97	2.39	2.36	4.26		20	2.27	2.43	20	2.51	3.1	2.91	2.18	2.59	20	2.24	4.34	2.34	20	20	2.41	20	2.62	2.19		2.285	2.48	8.44	3.72	13.9688
25	Reward	E	32			2.46	20	3.77	3.62	3.75	3.9	20	4.61	20	3.73	20	20	4.91	20	4.34	-	-	-	-	-	-	-	-	-	-	-		10.372	3.675	2.46	12.455	13.702
26	Reward	E	24			2.7	20	2.17	2.06	1.96	20	1.83	20	2.12	2.61	5.52	2.97	1.98	4.78	2.41	2.4	5.09	4.3	3.06	2.62	19.99	2.65	1.9	5.69	4.81	2.65		2.55625	3.16	2.58333	2.29	12.6337
27	Reward	E	24			2.28	2.9	2.48	2.93	2.87	2.96	2.48	3.42	2.37	2.55	3.86	2.5	2.47	10.15	2.25	2.68	20	2.11	2.59	3.06	3.2	2.71	2.21	3.05	2.69	2.76		2.48125	2.72333	2.55667	2.51333	6.1925
28	Reward	G	30			1.53	20	1.31	1.54	2.01	20	1.78	20	1.7	-	20	1.65	1.43	20	1.73	1.74	20	1.8	20	1.95	20	3.98	2.21	20	2.07	1.93		1.795	1.805	2.41667	7.73667	20
29	Reward	G	25			1.25	14.14	2.08	1.95	3.31	20	3.17	2.46	2.41	1.87	20	1.97	3.37	20	1.53	2.91	20	1.48	20	1.74	-	-	-	-	-			2.07429	1.91	2.08	8.84667	16.1
30	Reward	G
31	Reward	G	30			3	3.53	2.64	3.1	3.89	3.93	4.31	20	3.87	4.1	20	3.45	20	20	3.09	6.41	20	3.28	20	20	20	4.84	18.65	20	3.12	4.26		7.35875	3.44	4.75	14.77	15.9325
32	Reward	G	17			4.21	4.65	2.81	3.7	3.72	20	2.74	3.33	3.08	2.56	7.16	3.91	4.75	8.65	2.53	5.96	20	3.93	20	2.96	20	4.77	2.43	20	3.67	3.28		3.17125	3.31	4.98	9.16333	12.9737
33	Reward	G	30			2.62	20	2.4	2.28	2.42	20	2.57	2.25	2.9	2.34	20	20	20	20	2.45	2.12	20	2.34	3.22	2.62	20	2.83	2.15	20	2.51	3.6		4.66	2.37667	2.52333	8.59667	17.7812
34	Reward	G
35	Reward	G	32			2.47	20		2.31	2.59	20	2.3	2.19	2.81	2.35	3.86	2.58	2.53	20	3.33	4.96	20	3.03	20	2.4	20	4.94	2.26	20	2.61	2.87		2.71429	2.42333	4.12333	8.27667	15.7562
36	Reward	G
37	Reward	G	16			1.78	2.37	1.87	1.85	2.41	2.27	2.81	2.17	4.92	1.73	2.53	2.4	2.18	4.89		1.96	2.49	1.7	2.42	2.12	2.64	2.1	1.82	2.39	1.93	1.93		2.46286	1.83667	1.94667	2.47	2.71875
38	Reward	G	13			1.82	1.71		1.94	1.7	2.65	2.06	2.59	2.05	1.82	20	2.42	2.28	4.54	2.59	2.26	2.53	2.28	1.69	2.08	20	2.18	2.21	20	20	2.55		2.19	7.92	2.08667	2.01	9.2525
39	Reward	G	30			1.47	20	2.62	2.05	3.11	20	5.56	20	2.98	3.26	2.37	2.87	2.54	20	2.17	2.66	20	2.7	20	2.73	20	2.51	2.4	20	2.21	1.87		2.6975	2.50667	2.21333	9.36667	17.7963
40	Reward	G
41	Reward	G	10			2.33	20	2.75	3.43		20	2.34	20	2.08	7.65	-	-	-	-	-	-	-	-	-	-	-	-	-	-	-	-		2.415	5.54	2.33	2.34	20
42	Reward	G	38			1.87	20	2.6	2.35	2.51	20	2.06	20	1.74	1.71	3.58	1.96	2.8	11.84	2.08	11.84	20	2.03	2.26	2.33	20	2.16	2.15	20	4.18	2.06		2.175	2.74667	5.29	2.37333	16.9275
43	Mixed	C	37			2.42	20	2.66	2.08	2.72	20	13.26	20	2.39	2.3	20	3.06		4.03	2.71	2.68	20	3.18	20	2.09	20	20	2.61	20	3.06	3.25		2.6775	2.48	8.36667	16.63	18.0038
44	Mixed	C	38			2.37	20	2.94	2.79	3.03	5.56	20	20	2.59	2.84	20	3.02	4.49	3.64	2.86	3.87	4.31	2.98	3.4	2.92	20	3.44	2.93	3.96	3.65	3.03		2.90875	3.09333	3.22667	9.29667	12.1837
45	Mixed	C
46	Mixed	C
47	Mixed	C	16			3.54	3.71	2.31	2.15	2.77	7	4.15	3.56	3.34	2.3	20	2.86	4.86	7.06	3.52	4.13	20	3.07	20	3.34	6.89	20	1.93	20	20	3.04		2.8925	8.15	9.22333	9.67	11.0275
48	Mixed	C	24			3.43	4.96	3.71	3.22	2.96	20	3.99	20	3.26	3.88	20	3.74	4.7	20	3.1	3.79	20	3.28	20	2.62	20	3.9	3.31	6.39	4.09	4.34		3.2475	3.73	3.70667	9.56333	16.4187
49	Mixed	C
50	Mixed	C	28			3.47	6.23	3	3.37	2.87	5.17	6.07	6.25	4.18	2.62	20	3.25	3.56	4.96	3.52	4.34	20	2.72	3.62	2.8	5.53	3.87	3.31	20	3.87	3.38		3.20625	3.28667	3.89333	4.41667	11.0175
51	Mixed	F	21			3.86	5.34		3.27	3.62	4.71	4.09	20	3.91	3.71	20	3.71	4.15	8.37	3.68	3.21	-	3.37	4.98	3.3	5.32	3.58	3.61	20	3.88	3.6		3.6	3.62	3.55	4.40667	11.9629
52	Mixed	F
53	Mixed	F	38			2.08	3.17	2.07	2.13	2.63	2.38	2.21	17.64	2.23	2.02	4.42	2.15	2.21	20	2.19	20	20	2.12	2.47	2.16	3.51		3.45	3.98	2.26	2.17		2.375	2.13667	11.04	2.29667	9.3875
54	Mixed	F	28			2.49	4.61	2.53	2.35	2.42	3.12	2.56	20	2.18	2.58	20	2.47	2.6	2.9	2.68	2.61	5.58	2.28	20	2.15	5.12	2.34		3.28	2.56	2.53		2.38714	2.49667	2.48	8.38667	8.07625
55	Mixed	F	26			2.29	3.8	2.33	2.09	2.52	3.35	20	1.81	1.96	1.51	2.8	1.98	2.33	3.12	2.06	2.05	2.69	2.09	2.44	1.81	4.43	2.3	2.06	2.93	2.14	2.38		2.10125	1.91333	2.21333	8.25667	3.11625
56	Mixed	F	37			2.64	20	3.88	4.08	2.19	3.27	3.38	20	2.58	3.8	20	3.72	2.76	4.56	3.5	20	20	3.47	2.71	3.6		3.68	3.29	20	4.05	3.65		3.27875	3.97667	8.77333	2.95	15.4043
57	Mixed	F	24			2.67	3.89	3.72	3.15	4.01	8.67	3.62	9.59	3.75	2.2	3.9	3.81	20	20	6.11	2.75	3.65	3.51	3.71	2.53	20	4.23	3.57	9.33	2.14	3.81		3.87625	2.49667	3.21667	9.11	9.87875
58	Mixed	F	26			2.19	20	1.95	2.35	3.37	5.24	2.31	20	2.23		4.7	2.96	3.33	4.15	2.06	2.02	3.9	2.78	2.43	2.11	20	2.62	3.22	3.29	2.5	3.81		2.585	2.425	2.27667	2.69	10.16
59	Mixed	F	34			2.48	20	2.84	20	3.05	4.03	2.68	20	3.62	2.92	20	2.48	20	3.41	7.39	2.71	20	2.53	20	2.4	20	3.08	2.65	20	2.66	4.92		3.37	8.52667	2.75667	14.2267	15.93
60	Mixed	F	18			2.45	20	8.71	2.53	20	2.36	2.48	7.25	4.15	2.42	20	3.52	20	20	2.53	3.93	20	2.61	4.17	2.59	20	20	2.56	20	2.37	2.76		5.83375	2.44	8.79333	8.88333	16.2013
61	Mixed	F	39			2.44	4.65	3.24	3.07	4.52	20	2.99	20	3.28	2.19	20	3.21	20	5.52	4.18	20	4.87	2.99	20	3.55	20	7.49	2.72	20	3.71	3.34		3.46125	2.99	9.97667	14.33	14.38
62	Mixed	F	28			4	20		3.31		3.54	4.3	20		2.82	20	2.88	3.1	5.66		3.93	20	11.11	5.44	2.93	4.98	20	3.23	7.36	3.96	3.39		5.0375	3.36333	9.31	4.28	12.6925
63	Mixed	F	30			2.27	3.55	2.4	2.51	2.53	3.93	2.68	3.62	-	2.52	2.59	2.7	2.99	4.39	3.11	7.89	9.87	3.21	4.93	2.45	10.03	5.22	2.86	20	3.8	3.16		2.75143	2.94333	5.12667	3.53333	7.2475
64	Mixed	F	41			2.15	20		2.48	4.9	20	2.28	20	3.16	2.1	20	2.72	5.71	20	3.03	2.24	20	2.17	2.99	2.67	7.99	2.87	2.4	20	3.52	3.41		3.00714	2.7	2.42	3.66	18.4988
65	Aversive	A
66	Aversive	A	39			20	17.02	2.4	1.9	20	20	2.09	20	2.6	2.55	20	20	20	5.93	2.63	2.04	20	2.6	5.3	2.76	20	2.16	3.01	2.93	2.68	20		7	2.37667	8.06667	9.13	15.735
67	Aversive	A	31			1.89	4.27	2.34			20	2.18	20	1.71	2.14	20	1.8	2.54	2.39	-	-	-	-	-	-	-	-	-	-	-			1.95	2.14	1.89	2.36	13.332
68	Aversive	A
69	Aversive	A	41			2.09	3.52	2.42	1.79	6.45	4.87	1.77	20	2.18	2	20	2.76	2.59	20	1.96	2.87	20	20	2.99	1.95	20	20	1.84	20	1.84			4.945	1.87667	8.32	2.45	16.0487
70	Aversive	A	32			3.03	20	2.21	1.87	3.16	6.59	4.06		2.42	2.12	20	2.92	4.01	20	2.82	1.95	20	1.93	5.64	1.99	20	3.28	1.87	3.72	2.71	2.68		2.415	2.23333	2.75333	4.57	15.7586
71	Aversive	A	39			3.35	4.14	3.68	6.08	4.03	20	3.47	20		2.62	20	2.5	4.83	20	3.1	20	5.2	3.68	3.4	6.55	20	2.89	3.99	20	4.21	3.06		3.93286	4.30333	8.74667	3.9	16.1675
72	Aversive	A	24			5.53	4.03	2.26	2.15	2.22	3.18	2.18	3.38			20	1.88	2.12	20	2.2	2.03	20	2.16	20	2.14	20	9.33	2.04	3.6	1.78	2.3		2.12857	1.965	5.63	8.1	11.7737
73	Aversive	A	25			2.09	2.56	2.31	2.06	2.35	20	2.33	20	2.93	2.26	20	2.35	4.34	20	2.37	2.27	20	2.9	2.6	2.31	20	3.06	2.71	20	2.79	2.62		2.52875	2.37	2.47333	3.09	17.82
74	Aversive	A	24			1.6	2.5	2.02	2.06		20	20	20		1.9	2.53	2.01	2.01	20	1.89	3.53	20	2.06	3.66	2.13	20	20	1.81	4.78	2.12	2.37		1.98667	2.02667	8.37667	8.55667	13.7263
75	Aversive	A	30			2.92	20	2.61	3.05	3.31	20	2.97	20	2.88	2.59	20	2.67	3.06	20	2.14	20	20	2.66	20	2.05	20	3.37	3.44	20	2.34	2.37		2.72	2.66	8.76333	8.67667	20
76	Aversive	A	28			1.81	20		3.21		3.76	2.13	20	9.78	1.88	20	2.17	20	3.81	3.8	3.17	20	9.44	1.93	1.48	2.66	2.38	3.45	3	2.91	2.49		5.02	2.66667	2.45333	8.02	11.6537
77	Aversive	A	17			2.75	3.19	2.46	2.54	2.17	8.38	2.46	3.74	2.35	2.33	2.8	2.57	2.75	3.5	2.53	2.75	5.96	2.23	2.3	2.22	5.8	2.36	2.67	2.53	2.35	2.34		2.4	2.40667	2.62	2.50333	4.4875
78	Aversive	A	32			1.74	3.59	2.05	2.3	2.16	20	2.99	6.9	2.05	2.54	20	1.8	3.06	20	2.1	3.19	2.81	2.22	3.66	1.96	20	2.83	1.62	20	20	1.6		1.995	8.28	2.58667	3.23667	14.1625
79	Aversive	D	24			3.53		3.98	3.93	3.74	20	2.47	20	20	3.03	20	4.48	4.14	4.57	20	20	20	3.76	20	3.66	20	8.56	3.4	20	3.73	4.65		7.8775	3.56333	10.6967	8.87	17.7957
80	Aversive	D	25			1.86	1.94	2.41		2.4	20	1.8	20	1.73	1.7	20	1.96	20	2.06	1.78	3.03	20	1.9	20	1.68	20	1.73	1.98	20	2.93	2.69		1.98	2.315	2.20667	13.9333	15.5
81	Aversive	D	26			3.43	20	3.78	3.68	3.23	4.32	3.81	20	3.65	3.69	20	4.16	4.43	20	3.68	20	20	2.81	20	3.56	20	3.8	3.87	20	4.06			3.5925	3.81	9.07667	9.41333	18.04
82	Aversive	D	30			2.38	20	2.71	1.96		20			3.52	2.15	20	2.62	20	20	2.28	2.71	20		2.99	2.74	5.15	20	2.71	2.82	1.71	2.61		2.76333	1.94	8.36333	11.495	15.4243
83	Aversive	D	32			3.29	20	2.8	2.34	2.95	20	20	3.56	2.81	2.87	20	2.87	3.52	3.14	2.8	20	20	2.9	20	3.29	20	3.46	2.58	20	20	3.06		2.875	8.40333	8.91667	14.5067	15.8375
84	Aversive	D	26			1.65	20	1.99	1.91	2.38	14.81	2.37	20	1.93	1.97	3.29	2.15	4.18	19.39	2.24	20	4.78	1.87	20	1.78	20	1.92	1.59	20	1.92	1.78		1.99125	1.93333	7.85667	8.85	15.2838
85	Aversive	D	16			2.25	20	2.84	2.21	2.28	20	2.47	20	2.31	2.14	20	2.72	3.41	2.37	2.09	2.12	20	2.09	20	2.13	20	20	2.45	20	20	3.62		2.36375	8.11667	8.12333	8.62667	17.7963
86	Aversive	D	26			2.14	20	7.16	2.15	20	2.63	1.73	20	3.03	2.25	20	2.82	1.68	20	2.73	4	20	2.56	20	20	3.15	20	3.15	20	3.12	20		7.68125	2.50667	8.71333	7.80333	15.7225
87	Aversive	D
88	Aversive	D
89	Aversive	D	26			2	3.45	1.93		1.72	3.25	4.01	20	2.15	2.46	2.21	2.09	2.09	20	1.46	1.94	20	1.84	20	1.73	2.43	3.22	1.94	20	1.89	2.04		1.8575	2.175	2.38667	8.7	11.4175
90	Aversive	D	24			20	20	2.44	2.34	6.06	20	4.19	20	3.86	2.42	20		20	20		2.33	20	12.69	20	2.55	20	2.15	3.03	20	2.67			5.105	2.47667	8.16	14.73	20
91	Aversive	D	31			2.8	2.75	2.38	2.28	1.8	20	2.43	20	2.28	1.98	20	2.18	3.05	20	1.87	1.98	20	2.32	2.39	1.93	20	2.65	2.16	4.16	2.26	2.03		2.115	2.17333	2.47667	2.62333	15.8637
92	Aversive	D	41			2.29	20	2.38	2.54	2.75	4.8	2.38	20	2.31	2.66	20	2.16	20	20	2.4	2.96	20	2.45	2.83	2.59	20	3.28	2.4	20	2.81	2.43		2.43	2.67	2.84333	8.40333	18.1
